# Supplementary material for: Ferroptosis related gene signature in T cell-mediated rejection after kidney transplantation
Source: BMC Med Genomics. 2023 Jan 19;16:11. doi: 10.1186/s12920-023-01440-y (PMC9850582; doi:10.1186/s12920-023-01440-y)
Supplement: Supplementary file 1 — Additional file 1: Table S1. Details of datasets. Table S2. Ferroptosis related genes list. Table S3. DEGs in cluster1 and cluster2. Table S4. Rotation of PCA. Table S5. Demographic characteristics [file 12920_2023_1440_MOESM1_ESM.xlsx]

## Sheet: S1
Table S1 Details of datasets
Numbers,platforms,sample types and weblinks of datasets obtained from Gene Expression Omnibus
	Normal	TCMR	Total	Platform	Sample type	Weblinks
GSE98320	274	87	361	GPL15207	Biopsy samples	https://www.ncbi.nlm.nih.gov/geo/query/acc.cgi?acc=GSE98320
GSE69677	52	24	76	GPL14951	Biopsy samples,including 10 acute TCMR samples	https://www.ncbi.nlm.nih.gov/geo/query/acc.cgi?acc=GSE69677
GSE36059	281	35	316	GPL570	Biopsy samples	https://www.ncbi.nlm.nih.gov/geo/query/acc.cgi?acc=GSE36059
GSE21374	206	76	282	GPL570	Biopsy samples,including 206 non-reject samples and 76 reject samples	https://www.ncbi.nlm.nih.gov/geo/query/acc.cgi?acc=GSE21374
GSE142667	27	22	49	GPL16791	Urine samples	https://www.ncbi.nlm.nih.gov/geo/query/acc.cgi?acc=GSE142667
GSE129166	70	17	87	GPL570	Blood samples	https://www.ncbi.nlm.nih.gov/geo/query/acc.cgi?acc=GSE129166
		total	1171

## Sheet: S2
Table S2 Ferroptosis related genes list
Ferroptosis related driver genes and suppressor genes obtained from FerrDb(zhounan.org/ferrdb) on June 3rd
Driver gene	Suppressor gene
RPL8	SLC7A11
IREB2	GPX4
ATP5MC3	AKR1C1
CS	AKR1C2
EMC2	AKR1C3
ACSF2	RB1
G6PD	HSPB1
PGD	HSF1
VDAC2	GCLC
PIK3CA	NFE2L2
FLT3	SQSTM1
SCP2	NQO1
TP53	HMOX1
TF	FTH1
TFRC	MUC1
TFR2	SLC3A2
SLC38A1	MT1G
SLC1A5	SLC40A1
GLS2	CISD1
GOT1	FANCD2
CARS1	FTMT
ALOX5	HSPA5
KEAP1	ATF4
HMOX1	TP53
ATG5	HELLS
ATG7	SCD
NCOA4	FADS2
ALOX12	SRC
ALOX12B	STAT3
ALOX15	PML
ALOX15B	MTOR
ALOXE3	NFS1
PHKG2	TP63
ULK1	CDKN1A
ATG3	MIR137
ATG13	ENPP2
ULK2	VDAC2
ACSL4	FH
SAT1	CISD2
LPCAT3	MIR9-1
EGFR	MIR9-2
NOX4	MIR9-3
MAPK3	CBS
MAPK1	ISCU
BID	ACSL3
ZEB1	OTUB1
DPP4	CD44
CDKN2A	LINC00336
PEBP1	BRD4
SOCS1	PRDX6
CDO1	MIR17
MYB	SESN2
MAPK8	NF2
MAPK9	ARNTL
CHAC1	HIF1A
MAPK14	CA9
LINC00472	TMBIM4
BECN1	MIR212
PRKAA2	AIFM2
PRKAA1	LAMP2
ELAVL1	ZFP36
BAP1	PROM2
ABCC1	CHMP5
MIR6852	CHMP6
ACVR1B	CAV1
TGFBR1	GCH1
EPAS1	SIRT3
HILPDA	DAZAP1
HIF1A	PIR
IFNG	FTL
ANO6	HCAR1
LPIN1	SLC16A1
HMGB1	RRM2
TNFAIP3	SREBF1
TLR4	SREBF2
ATF3	FZD7
ATM	BCAT2
YY1AP1	PLA2G6
EGLN2	MIR424
MIOX	PARK7
TAZ	FXN
MTDH	SUV39H1
IDH1	ATF2
PANX1	ACOT1
BACH1	ALDH3A2
LONP1	STK11
CD82	CircIL4R
IL1B	CDH1
CTSB	MIR214
POR	NEDD4L
CYB5R1	TF
ELOVL5	DECR1
FADS1	GLRX5
FBW7	PANX2
TBK1	RHEBP1
IL6	TFAP2A
USP7	CP
miR-182-5p	ARF6
miR-378a-3p	GDF15
ATF4	ABHD12
LINC00618	PPP1R13L
MT1DP	TFAM
PEX10	KDM3B
PEX12	RNF113A
AGPS	circ-TTBK2
PEX2	MIR522
FAR1	IDH2
PEX3	PPARA
SIRT1	NOS2
PVT1	SIAH2
hsa_circ_0008367	RELA
SLC39A14	PRKAA2
MAP3K11	VDR
GSK3B	NEDD4
BRD7	AR
SLC25A28	MTF1
MFN2	COPZ1
SLC11A2	NUPR1
ZFAS1	USP35
TSC1	NEAT1
SNCA	PDSS2
SIRT3	TXN
CGAS	SENP1
STING1	OIP5-AS1
HDDC3	MIR190A
MIR761	FGF21
MDM2	GOT1
MDM4	TFRC
MIR214	MIR130B
DLD	BEX1
DNAJB6	ASAH2
WWTR1	FABP4
PRKCA	SIRT1
LGMN	TYRO3
SMPD1	SIRT6
MYCN	KIF20A
SMG9	ECH1
NR1D1	circRHOT1
PPARG	ETV4
miR-335	MEG8
SNX5	VCP
PAQR3	circ_0007142
MICU1	RBMS1
MIR375	KDM4A
MAP3K14	MGST1
CircKDM4C	circKIF4A
MIR324	miR-7-5p
QSOX1	circ_0067934
MIB2	MPC1
CLTRN	CHMP1A
KLF2	CAMKK2
MIR5096	SOX2
HOTAIR	SRSF9
H19	PROK2
YTHDC2	MIR4443
DDR2	SIRT2
SLC39A7	circRNA1615
TRIM46	MIR27A
ACSL1	MIR670
KDM5A	MEF2C
TRIM21	EZH2
DPEP1	PEDS1
CYGB	SMPD1
IDO1	ADAMTS13
GSTZ1	CDC25A
ACO1	G6PD
GJA1	SFRS9
SLC7A11	CAV
PGRMC1	CircFNDC3B
CIRBP	PPARD
circPSEN1	ENO3
USP11	LCN2
YAP	MARCHF5
MIR135B	TRIB2
TRIM26	DHODH
MIR302A	MIR545
ASMTL-AS1	PDK4
FADS2	CircPVT1
PIEZO1	MIR9-3HG
LIFR	ADIPOQ
PTPN6	circDTL
MIR15A	mmu_circRNA_0000309
EGR1	IL6
ADAM23	PTPN18
ARHGEF26-AS1	ABCC5
CPEB1	CISD3
COX4I2	MS4A15
lncRNA AABR07017145.1	circRHBG
TIMP1	GALNT14
KDM6B	KLHDC3
METTL14	LINC01833
MIB1	circGFRA1
KDM5C	GSTM1
MEG3	TERT
CCDC6	circ0097009
CFL1	TMEM161B-DT
MIR539	circEPSTI1
KMT2D	RARRES2
	USP11

## Sheet: S3
Table S3 DEGs in cluster1 and cluster2
Differentially expressed genes among cluster1 and cluster2 with adj.p<0.05 and |logFC|>0.5
	logFC	AveExpr	t	P.Value	adj.P.Val	B
IDO1	-1.89896	7.21249	-11.4715	3.38458e-26	2.13381e-25	48.4072
ALOX5	-1.7267	5.79523	-17.9938	3.55334e-52	1.77667e-50	107.937
RRM2	-1.366	4.94872	-12.9097	1.25191e-31	1.10462e-30	60.8354
TIMP1	-1.36155	10.0432	-15.963	8.18683e-44	1.75432e-42	88.7561
LCN2	-1.30578	6.90134	-9.40357	6.16389e-19	2.17549e-18	31.8321
TNFAIP3	-1.29137	7.38544	-17.5513	2.40414e-50	1.03035e-48	103.738
IFNG	-1.27214	5.14585	-13.3108	3.4692e-33	3.35729e-32	64.4013
EZH2	-1.25392	5.22446	-17.256	3.98554e-49	1.49458e-47	100.94
CD44	-1.16525	7.49229	-16.19	9.64702e-45	2.22624e-43	90.8858
MEF2C	-1.08849	7.88632	-10.4266	1.95784e-22	8.39073e-22	39.8113
KIF20A	-1.03848	4.07373	-12.5968	1.99957e-30	1.62127e-29	58.0807
CAV1	-0.951714	8.71567	-11.4705	3.41409e-26	2.13381e-25	48.3986
PTPN6	-0.803485	7.62456	-12.3309	2.06422e-29	1.58786e-28	55.7605
BID	-0.754147	6.2886	-15.0001	6.67744e-40	1.05433e-38	79.7884
CP	-0.720511	5.2166	-8.38856	1.11278e-15	3.47744e-15	24.4204
MYB	-0.697299	3.39802	-11.4645	3.59179e-26	2.19906e-25	48.3482
SOCS1	-0.683192	6.70986	-10.2481	8.24556e-22	3.34279e-21	38.3859
TLR4	-0.653033	5.88158	-14.6917	1.16527e-38	1.7348e-37	76.9421
ENO3	-0.650852	7.06177	-3.3969	0.000757192	0.00120828	-2.07421
ATM	-0.631957	4.98662	-10.6038	4.63829e-23	2.07685e-22	41.2394
EGR1	-0.631092	7.00304	-5.03684	7.4802e-07	1.44778e-06	4.51254
FABP4	-0.614617	8.13468	-3.03473	0.00258143	0.00393111	-3.2075
ZEB1	-0.57881	7.60825	-6.36453	5.92486e-10	1.44509e-09	11.4569
CDKN1A	-0.5571	7.77886	-10.076	3.25855e-21	1.26956e-20	37.0239
RB1	-0.554791	7.26031	-11.1644	4.49997e-25	2.45453e-24	45.8386
TRIM21	-0.548582	7.34262	-13.6521	1.59347e-34	1.77053e-33	67.4655
HELLS	-0.548004	3.5093	-11.7558	3.00062e-27	2.00041e-26	50.8135
ZFP36	-0.535952	10.2309	-8.57996	2.81938e-16	8.90332e-16	25.7759
NQO1	0.559529	9.36399	7.81582	5.99043e-14	1.67956e-13	20.4898
NEDD4L	0.559886	9.44411	10.5281	8.59636e-23	3.73755e-22	40.6275
SLC39A14	0.560019	9.68016	11.0659	1.02424e-24	5.39073e-24	45.0223
NFS1	0.571949	9.1207	20.2828	1.17603e-61	1.76404e-59	129.689
PDSS2	0.584512	7.54501	17.0399	3.10443e-48	1.03481e-46	98.8956
PEBP1	0.589466	12.4383	15.4919	6.80496e-42	1.27593e-40	84.3545
PGRMC1	0.591171	12.3332	15.2968	4.21319e-41	7.43504e-40	82.5393
MICU1	0.64797	8.29019	10.9235	3.34687e-24	1.646e-23	43.8473
SESN2	0.649778	7.95999	14.2507	6.7758e-37	8.838e-36	72.8984
GALNT14	0.675368	8.92032	7.14949	4.83962e-12	1.28486e-11	16.1693
BEX1	0.688797	7.68407	9.74385	4.45433e-20	1.67037e-19	34.4332
PPARA	0.709894	9.59039	20.0936	7.12506e-61	5.3438e-59	127.893
AKR1C3	0.812528	11.4106	16.5662	2.76398e-46	6.90994e-45	94.4241
IDH1	0.834944	9.32826	11.7439	3.32239e-27	2.16678e-26	50.7123
ALDH3A2	0.919814	9.79322	20.4338	2.79264e-62	8.37792e-60	131.121
MGST1	0.945531	10.7964	12.9019	1.34196e-31	1.15025e-30	60.7663
VDR	0.968788	7.68853	12.7074	7.53215e-31	6.27679e-30	59.0513
DPP4	0.988843	9.1628	12.0345	2.71992e-28	1.99019e-27	53.1984
SLC3A2	0.989572	10.0486	14.6873	1.21436e-38	1.7348e-37	76.9011
ACO1	1.03536	9.66952	16.7729	3.90402e-47	1.06473e-45	96.3736
ACSF2	1.36336	10.4649	19.0299	1.81315e-56	1.08789e-54	117.784
MT1G	1.47319	13.2583	13.5349	4.60115e-34	4.9298e-33	66.4107
NOX4	1.6129	10.7261	13.94	1.16329e-35	1.39595e-34	70.0694
DPEP1	2.31803	10.444	16.8385	2.09724e-47	6.29173e-46	96.9926
MIOX	2.42152	11.3218	20.1332	4.88753e-61	4.88753e-59	128.269

## Sheet: S4
Table S4 Rotation of PCA
Rotation of PCA which is the basis of ferroptosis score calculation
Rotation of PCA(Signature A)
	PC1	PC2	PC3	PC4	PC5	PC6	PC7	PC8	PC9	PC10	PC11	PC12	PC13	PC14	PC15	PC16	PC17	PC18	PC19	PC20	PC21	PC22	PC23	PC24	PC25
PGRMC1	-0.0996283	-0.0618563	0.14636	-0.021028	0.104155	-0.182169	0.0707103	-0.0197607	0.121179	-0.150543	0.0204305	-0.00782772	0.0843433	-0.140674	0.0956351	-0.0917422	0.045199	-0.103695	0.03218	0.0646524	0.137641	-0.41884	0.645775	0.179505	0.413568
AKR1C3	-0.136832	0.0247701	-0.145387	-0.169692	0.123383	0.0452367	0.0442122	0.0592497	0.0289791	-0.106889	-0.132742	0.0645635	0.107535	0.341073	0.383964	-0.277734	-0.643011	0.118571	0.0431543	0.187101	0.106671	0.188662	0.0631922	0.077878	-0.00775747
MT1G	-0.294414	-0.257157	-0.18344	-0.316817	-0.61397	-0.151644	-0.0876705	0.026755	-0.110134	-0.381181	-0.202228	-0.176292	0.0473506	0.0171042	-0.188846	0.0915009	-0.0130607	-0.107167	-0.0413399	0.048494	0.0927763	-0.0289295	-0.0595126	0.0115008	0.00177203
NQO1	-0.0928564	0.00699223	-0.350126	-0.325229	0.319992	-0.109014	-0.333234	0.50388	-0.383908	0.0878794	0.277897	0.0579529	-0.0209879	-0.0670771	0.0164178	0.122746	0.0778481	-0.00566673	-0.0216632	0.018787	-0.0527465	-0.0927354	0.0633324	0.0631017	-0.0385892
NFS1	-0.0812611	0.011615	0.0964003	-0.16613	0.127005	0.0509851	0.0125674	-0.0471277	-0.00897937	0.0133861	0.0544321	-0.0801703	-0.166009	0.0363898	-0.118592	0.03916	-0.0638567	0.118871	-0.0121689	-0.0381805	-0.0345205	0.0487375	-0.476303	0.226346	0.761349
SESN2	-0.112942	0.0346016	-0.0297383	0.0733551	0.157396	0.0798074	0.280116	0.0435944	-0.014535	-0.190114	-0.0119238	-0.0104531	0.265268	0.303962	0.227871	0.405711	0.410107	-0.0395013	-0.344745	0.334061	0.108969	0.189171	-0.0192069	0.0146763	0.0627843
GALNT14	-0.15501	-0.587248	0.203617	0.244598	0.0645526	-0.349274	-0.0134867	-0.103827	-0.0584319	-0.0315955	0.456295	0.113054	0.13442	-0.00023946	-0.0250103	0.0230232	-0.205363	0.0170594	-0.188785	-0.0593758	-0.163058	0.193309	-0.0332161	0.00200365	-0.0372146
IDH1	-0.154502	0.36135	0.139174	-0.127579	0.077201	-0.289612	-0.075842	-0.276752	-0.0308512	-0.0358351	-0.115129	0.0700745	0.102134	-0.523892	0.00690781	0.304932	-0.188136	0.28371	-0.0928754	0.226391	-0.0227428	0.0889611	-0.0422756	0.165884	-0.160946
ACSF2	-0.248333	0.042508	-0.00436074	-0.0652897	-0.00876649	0.201938	0.100606	-0.15026	0.0970223	0.0524024	0.116113	-0.0638572	-0.104944	0.380722	-0.0975297	0.430816	-0.149312	0.168888	0.119398	-0.193759	-0.384138	-0.333767	0.136954	0.249219	-0.188269
BEX1	-0.105205	-0.400996	-0.12634	-0.138788	0.220628	-0.0054225	0.482661	-0.181953	-0.36465	0.251329	-0.397005	0.107705	-0.254635	-0.164212	0.0681411	0.0193794	0.0525198	-0.0288648	0.0621242	-0.0436577	0.0314338	-0.0319199	0.0109026	0.00790434	-0.0664662
ALDH3A2	-0.133426	0.0811912	0.159882	-0.185871	0.198774	0.0595273	0.0854684	0.166983	0.156573	-0.0708869	-0.236796	-0.0504217	0.260961	-0.158636	0.0223217	-0.0912959	-0.131123	-0.460961	-0.343234	-0.256907	-0.427947	-0.10193	-0.136367	-0.143088	-0.0301785
PEBP1	-0.0802743	-0.129583	0.205552	-0.0661846	0.159395	0.123323	0.0530803	0.104666	0.170511	-0.126087	0.116598	-0.0307229	-0.0341777	-0.0576069	-0.0490948	-0.219508	0.0907715	-0.0787966	-0.0326083	0.0792539	0.378863	-0.266615	-0.336159	0.510244	-0.389085
PDSS2	-0.0961961	-0.0581718	0.0657414	-0.0551343	0.112585	-0.0588229	0.0847969	0.0767897	0.109632	0.0610223	0.0584603	-0.196788	-0.0178411	0.0281022	-0.0466475	0.0618452	-0.137022	0.353546	-0.175857	0.0680499	0.275282	-0.450645	-0.160118	-0.633743	-0.0181071
NEDD4L	-0.058414	-0.162672	0.389256	-0.0932396	0.131517	0.0388301	0.0439876	0.364504	0.0790965	-0.0390271	-0.205224	0.00422442	0.110576	0.0427685	-0.355909	-0.0331036	0.0833826	0.182817	0.421757	0.374957	-0.242408	0.17658	0.0819308	-0.0899409	-0.031326
PPARA	-0.0970852	0.0113206	0.135437	-0.198535	0.0959158	0.0972404	0.0455229	0.147967	0.163981	0.0517976	-0.0218715	-0.153935	-0.130972	-0.0101385	-0.23405	0.0906726	-0.0235275	0.161602	-0.243279	-0.466545	0.350404	0.465523	0.331873	0.0366162	-0.0395931
MGST1	-0.169897	-0.0535064	-0.346996	-0.258893	0.0854544	0.0367362	0.0446324	-0.182496	0.47138	-0.111226	0.127621	0.600194	0.0812632	-0.0630293	-0.119702	-0.0853205	0.197327	0.075179	0.120847	-0.0650058	-0.00103114	0.0458088	-0.0490808	-0.158112	0.0262504
VDR	-0.175189	-0.168108	-0.213662	0.091972	0.375539	-0.114309	-0.491803	-0.352606	0.213494	0.108963	-0.26671	-0.408872	0.0162231	0.133442	-0.0610644	-0.0667442	0.155386	-0.0780696	0.0413255	0.0816083	-0.00919926	0.0654193	0.00928638	0.00229227	-0.039516
NOX4	-0.33596	0.154465	-0.332828	0.294748	-0.175119	-0.112067	0.28842	0.210006	0.117665	0.492081	0.0367133	-0.122242	0.259027	-0.0683217	-0.263235	-0.174281	-0.0452467	0.0184028	-0.0668463	0.108637	0.00892272	0.00784204	-0.00878493	0.170184	0.0596676
SLC3A2	-0.193222	0.160381	0.03146	0.135488	0.159989	-0.105906	0.104054	-0.0587329	-0.265309	-0.204648	0.0247687	-0.0813332	0.445148	0.0312137	0.0298737	0.0513549	0.0419777	-0.0338839	0.51963	-0.437558	0.226211	0.0108321	-0.144961	-0.0873774	0.00530365
SLC39A14	-0.108035	0.0887418	-0.0708151	-0.110903	-0.0297661	-0.186189	0.251151	0.0315811	0.0793203	-0.218056	0.192321	-0.380433	-0.209243	-0.101965	0.333381	-0.351502	0.310085	0.316511	0.0450369	-0.0843547	-0.337803	0.110191	-0.00653345	-0.00191605	-0.0854655
MIOX	-0.426706	-0.107867	0.265074	-0.100453	-0.232106	0.47775	-0.255161	-0.0695396	-0.0739607	0.332497	0.108449	0.0216437	0.135862	-0.18492	0.386323	-0.0503226	0.145134	0.0394875	0.0576346	0.0264825	0.0304465	0.0448207	0.0310931	-0.0905186	0.0494175
ACO1	-0.184341	0.17603	0.0660807	-0.146843	0.0371972	-0.0989718	0.174815	-0.0857717	0.115089	0.0757898	0.347518	-0.161807	-0.351311	-0.0128747	-0.00977294	0.14914	-0.127905	-0.564675	0.260447	0.243729	0.12063	0.165034	0.00835157	-0.204959	-0.0426961
MICU1	-0.107995	0.252017	0.142532	-0.186597	0.0612612	0.0745703	0.0226392	-0.368435	-0.433966	-0.0286681	0.157419	0.0699579	0.069637	0.25301	-0.392265	-0.422433	0.0988914	0.0021456	-0.235984	0.120305	-0.0365979	-0.0216967	0.120537	-0.0727686	-0.0503199
DPEP1	-0.452032	0.119948	-0.0446	0.529788	0.101667	0.177783	-0.107331	0.157185	-0.10833	-0.372971	-0.131638	0.194354	-0.423687	-0.101315	-0.0719253	-0.0503946	-0.0478128	0.00522877	-0.0794492	0.00108057	-0.0198403	0.000261946	0.0178507	-0.0847359	0.0222142
DPP4	-0.19034	0.165985	0.304047	-0.0419903	-0.125989	-0.541297	-0.129234	0.126445	0.0456494	0.259761	-0.226915	0.304116	-0.187763	0.375938	0.179912	-0.0407042	0.197806	-0.0274337	-0.0265409	-0.140775	0.0539134	-0.0530958	-0.093959	0.0170414	-0.0324703
Rotation of PCA(Signature B)
	PC1	PC2	PC3	PC4	PC5	PC6	PC7	PC8	PC9	PC10	PC11	PC12	PC13	PC14	PC15	PC16	PC17	PC18	PC19	PC20	PC21	PC22	PC23	PC24	PC25	PC26	PC27
TIMP1	0.253654	-0.0403105	0.119634	-0.077411	0.162749	-0.338325	0.172024	-0.207675	0.222993	-0.146966	-0.252114	0.0194677	0.237078	0.309041	0.203279	-0.300099	-0.207178	-0.149363	-0.132775	0.41529	0.0855378	0.0540055	0.0529027	0.0540558	0.0886387	-0.0493407	-0.0112525
CDKN1A	0.0974064	-0.0493171	0.0370916	-0.0411574	-0.01588	-0.233882	0.104042	-0.0333337	0.171643	-0.207083	-0.0212156	0.522492	-0.139362	-0.179407	-0.188831	0.225071	-0.414545	0.349918	0.0765484	-0.0966815	-0.0453897	-0.114299	0.122781	-0.0577022	-0.166269	-0.251943	-0.0160894
CAV1	0.0950606	-0.242056	0.0740353	-0.0973147	0.169788	0.00140973	-0.293762	-0.34769	-0.254124	-0.441071	-0.0841812	-0.28816	-0.0186779	-0.14373	-0.167541	0.0354396	0.0935595	0.302551	-0.315963	-0.0314186	-0.163428	0.0867948	0.1679	0.0103785	0.10786	0.0750065	-0.0303035
ZFP36	0.103639	-0.0186548	-0.0310754	-0.276902	-0.143828	0.0718142	0.0586245	0.106167	0.165636	0.162372	-0.233479	-0.0171066	0.241837	-0.231445	0.116545	0.349439	0.198213	0.253015	-0.235203	0.190561	0.423263	-0.188824	0.0749935	-0.181775	-0.0209657	0.243508	-0.0788933
CD44	0.215338	-0.0546851	0.00914074	-0.0549488	0.14222	-0.0590996	0.0731845	-0.34675	-0.0081686	0.308865	0.14931	-0.188059	0.444037	-0.0173781	0.171965	-0.0628627	-0.16536	0.233279	0.296985	-0.463958	-0.0413793	-0.0559068	-0.062759	-0.123315	-0.0305591	0.0596852	0.0201643
FABP4	0.020481	-0.617994	0.693713	0.155283	-0.150341	0.197532	-0.0323465	0.131075	0.062979	0.107137	-0.037235	0.0165591	0.00226984	0.0158944	0.0364205	0.0161481	-0.0573085	-0.0716004	0.0483585	-0.0127101	0.00924443	-0.0251407	-0.02605	0.0129935	-0.0307512	-0.00385023	0.00887784
EZH2	0.245753	0.0272468	-0.0298543	-0.013287	0.0560104	-0.125731	-0.172721	0.189892	0.146046	0.101013	0.0138397	-0.227858	-0.160374	0.0505425	-0.00593098	0.111068	-0.118278	0.0508783	0.159103	0.0137628	-0.107601	-0.336317	0.220556	0.648715	-0.0330857	0.272701	-0.130248
RB1	0.0833753	-0.00952437	-0.0324385	-0.0866413	0.212125	0.0216372	-0.201129	0.167776	0.179878	0.153218	-0.194959	-0.00452122	-0.237101	-0.0590829	0.218255	0.168448	-0.108196	0.115956	0.207939	0.155566	-0.385953	0.146543	-0.148712	-0.312299	0.498763	0.0806543	0.0530309
EGR1	0.0997758	-0.0911625	-0.017172	-0.796659	-0.442431	0.110315	0.0935441	-0.0284246	-0.0119664	-0.0289093	0.0972501	-0.0130632	-0.125337	0.101571	-0.0622224	-0.183356	-0.00884688	-0.0616938	0.10817	-0.0373947	-0.1639	0.0682738	0.0132941	0.0428623	0.029648	-0.0392134	0.0473097
TNFAIP3	0.251516	-0.0177376	-0.067075	-0.0680544	0.0998621	0.126986	0.0596442	-0.028321	0.0852397	0.0237723	-0.0562554	-0.171334	0.079315	-0.12371	0.188022	0.48489	0.0476012	-0.263531	-0.110389	-0.0128699	-0.159908	0.31893	-0.0937196	0.21527	-0.266668	-0.475453	-0.0278514
ATM	0.108698	-0.00072925	0.0412748	-0.0853825	0.105043	0.0380672	-0.182244	-0.0782848	-0.494761	0.101557	0.105782	0.446045	-0.126668	0.020187	0.5901	-0.0422757	0.110435	0.102304	-0.054442	0.114684	0.00222849	-0.0766165	0.0234474	0.13761	-0.143811	0.029177	0.0999377
ZEB1	0.0435113	-0.185213	-0.173096	-0.179658	0.400832	0.213442	-0.397694	0.153827	0.211257	0.0479621	-0.134194	0.280445	0.171056	0.278551	-0.279616	-0.158327	0.209607	0.0498976	0.118877	-0.0592615	0.0852585	0.125079	-0.0410119	0.0103044	-0.263042	-0.0134472	-0.0410388
KIF20A	0.227289	0.0322429	0.00954457	0.0456813	-0.172877	-0.231773	-0.307789	0.067978	0.238381	-0.205016	0.216977	0.025314	0.0476123	0.0946489	0.117764	0.0223066	0.170518	-0.226815	-0.265171	-0.168937	-0.247729	-0.411923	-0.254711	-0.304833	-0.144437	0.0299075	-0.00295447
MEF2C	0.110149	-0.340422	-0.264407	-0.0838573	0.148583	-0.0379343	-0.128071	-0.139416	-0.182049	-0.0439741	0.249337	0.0196114	-0.0918092	-0.0657708	-0.123483	0.231097	-0.270897	-0.462956	0.136238	0.0754429	0.408045	-0.129495	-0.0485937	-0.10578	0.205704	0.0669416	0.0326226
TRIM21	0.109875	0.0329264	-0.00991713	0.0318959	-0.0187471	-0.0048343	0.0379905	0.0607944	-0.0531786	-0.128786	-0.240994	-0.0834605	0.029962	-0.0303589	-0.0996964	0.0522646	-0.0208096	0.0123296	0.104335	0.0121696	0.0193293	-0.0596856	-0.164651	0.0686925	-0.154391	0.137071	0.889526
BID	0.141715	-0.00360457	0.0572726	0.0396162	-0.0042312	-0.110066	0.12849	-0.0503587	-0.0844954	-0.142535	0.125552	0.0458285	0.0822737	-0.307379	-0.126692	-0.00465678	0.120617	-0.0576323	0.357514	0.374417	-0.203512	0.211201	-0.220269	-0.0808512	-0.360537	0.418412	-0.221869
PTPN6	0.176292	0.0520063	0.0790481	0.0665759	-0.00535507	-0.048319	0.122536	-0.0579348	-0.217641	0.0137508	-0.129974	0.0163531	0.0540561	0.235048	-0.160075	0.202025	0.400202	-0.118526	0.357586	0.0944488	-0.142834	-0.250772	0.493493	-0.2443	0.0659929	-0.208459	0.0126704
ALOX5	0.325495	-0.0067224	0.11676	-0.022416	0.212712	-0.210089	0.254552	-0.151174	0.067794	0.36761	-0.0468531	0.122787	-0.441002	-0.140856	-0.226823	-0.124468	0.284817	-0.120484	-0.272331	-0.237483	0.05907	0.11662	-0.0272853	-0.00468798	0.0334393	0.132203	0.0438009
CP	0.117591	-0.0313766	0.0835428	-0.159379	0.42997	0.0612251	0.421255	0.566481	-0.136942	-0.274014	0.322895	-0.0733574	0.118018	-0.00766555	0.0399628	-0.0532449	0.0169193	0.0785388	-0.103437	-0.0827532	-0.0159934	-0.0781507	0.00948004	-0.0502923	0.102762	-0.0124596	0.0151493
MYB	0.143471	0.0121858	-0.000146265	0.0553315	-0.0952766	-0.068335	-0.0156438	0.054638	-0.270425	0.358931	0.236871	-0.0822742	0.0426312	0.433825	-0.337454	0.20133	-0.176363	0.28748	-0.253245	0.311292	-0.0943677	0.0484057	-0.235839	-0.0549105	-0.0461429	-0.0544724	0.0139749
IFNG	0.27848	0.0697657	-0.0921006	0.0849825	-0.15819	0.0920971	-0.145999	0.253352	-0.272215	0.172697	-0.229636	0.17498	0.360058	-0.351456	-0.188105	-0.241408	-0.245623	-0.236166	-0.199342	-0.0458667	-0.207172	0.0172889	0.172516	0.00496437	0.126756	-0.00694841	-0.0412378
ENO3	0.0074671	-0.59769	-0.573532	0.223098	-0.194485	-0.156557	0.24922	0.117295	0.000216993	0.0282552	-0.0962843	-0.0234581	-0.0424613	0.0394204	0.153569	-0.116682	0.148218	0.158735	-0.0305216	-0.0133513	-0.151667	0.019219	0.0301855	0.0165961	-0.0390539	-0.0155265	-0.00460721
SOCS1	0.148486	0.0746591	0.0415039	0.00498277	-0.113783	-0.102096	0.0580731	0.142168	-0.33511	-0.228765	-0.489969	-0.000138374	-0.0848881	0.277358	0.0252938	0.132669	-0.0487867	-0.0098217	0.125502	-0.350016	0.181443	0.0579397	-0.368138	0.0151964	0.0327127	0.100006	-0.304557
IDO1	0.471709	0.114337	-0.124861	0.261025	-0.103105	0.670632	0.138167	-0.17347	0.158952	-0.179008	0.0715421	0.0305457	-0.185242	0.114475	0.0395459	-0.114392	-0.0955297	0.106237	-0.000988902	0.0548356	0.0752978	-0.057896	0.00783967	-0.0749423	0.0246568	0.0686293	-0.0476094
TLR4	0.124168	-0.00977787	0.0248856	0.0106268	-0.0109129	-0.0306981	-0.0573753	-0.0404316	-0.0297972	0.00580359	-0.0028547	-0.0317608	0.0375966	-0.29245	-0.121578	-0.228402	0.265423	0.186524	0.189292	0.194794	0.141405	-0.294852	-0.444759	0.217045	0.255884	-0.472062	-0.0524418
HELLS	0.0865627	0.0301305	0.00123786	-0.0410203	0.0632854	-0.0764794	-0.163971	0.188962	-0.103726	0.106793	-0.113488	-0.421617	-0.332838	-0.122428	0.0956597	-0.290199	-0.209659	0.0617998	0.0772455	0.0876507	0.189079	-0.046227	0.137189	-0.353819	-0.431768	-0.230499	-0.0514919
RRM2	0.30475	0.0683893	0.0504413	0.142957	-0.270658	-0.263527	-0.258483	0.211184	0.0846173	-0.116151	0.296755	0.0112073	0.0494967	0.0142053	0.0664654	-0.0104789	0.155118	0.142528	0.136466	-0.0760505	0.315826	0.508518	0.18972	0.0240733	0.180251	-0.0428166	0.106392

## Sheet: S5
Table S5 Demographic characteristics
Demographic characteristics of each dataset
GSE98320
Patient Demographics (n = 1045)		All patients
Mean recipient age (range)		52 (18–86)
Recipient sex (% male)		559 (53%)
Ethnicity	European descent	522 (50%)
	Black	83 (8%)
	Other	100 (10%)
	Not available	340 (33%)
Primary Disease	Diabetic nephropathy	156 (15%)
	Hypertension/large vessel disease	54 (5%)
	Glomerulonephritis/vasculitis	37 (4%)
	Interstitial nephritis/pyelonephritis	23 (2%)
	Polycystic kidney disease	107 (10%)
	Others	468 (45%)
	Unknown etiology	200 (19%)
Mean donor age (range)		43 (0.03–85)
Donor sex (% male)		345 (49%)
Donor type (% deceased donor transplants)		692 (66%)
Clinical characteristics at time of biopsy (n = 1,208)		All biopsies
Median time of biopsy after transplant (TxBx) in days (range)		591 (1–11453)
Early biopsies (< 1 year)		507 (42%)
Late biopsies (≥ 1 year)		701 (58%)
Maintenance immunosuppression at biopsy, if recorded	Tacrolimus	712 (59%)
	Cyclosporine	192 (16%)
	Not on calcineurin inhibitors	319 (26%)
Indication for biopsy	Primary nonfunction	10 (1%)
	Rapid deterioration of graft function	217 (18%)
	Slow deterioration of graft function	219 (18%)
	Stable impaired graft function	79 (7%)
	Investigate proteinuria/rejection/BK/creatinine	175 (14%)
	Delayed graft function	43 (4%)
	Others	443 (37%)
	Indication unknown	22 (2%)
GSE69677
	Chronic TCMR	Acute TCMR	CDs
No. of cases	14	10	52
Type		6 (IA); 3 (IIA); 1 (IIB)
Mean age (years)	49.13 ± 17.49	44.4 ± 15.13	61.9 ± 12.2
Gender (male/female)	8/7	7/3	32/20
Time from tx (years)	5.2 ± 2.5	0.3 ± 0.5
Therapy at biopsy
Corticosteroids (%)	60	40
Tacrolimus (%)	73.33	40
Cyclosporin A (%)	53.33	60
Everolimus (%)	6.67	30
Mycophenolate mofetil (%)	73.33	50
GSE36059
	All patients(n = 315)	Patients with a biopsy diagnosed as TCMR (n = 22)	All other patients (n = 293)	p-Value (TCMR vs. all others)
Mean recipient age	43 (5–81)	48 (22–69)		ns
Recipient gender (% male) [n = 315]	196 (62%)	14 (64%)	182 (62%)	ns
Race [n = 315]
Caucasian	201 (64%)	14 (64%)	187 (64%)	ns
Black	33 (10%)	1 (5%)	32 (11%)	ns
Other	81 (26%)	7 (32%)	74 (25%)	ns
Primary disease [n = 315]
Diabetic nephropathy	64 (20%)	2 (9%)	62 (21%)	ns
Hypertension/large vessel disease	29 (9%)	2 (9%)	27 (9%)	ns
Glomerulonephritis/vasculitis	119 (38%)	9 (41%)	110 (38%)	ns
Interstitial nephritis/pyelonephritis	20 (6%)	1 (5%)	19 (6%)	ns
Polycystic kidney disease	46 (15%)	6 (27%)	40 (14%)	ns
Others	15 (5%)	1 (5%)	14 (5%)	ns
Unknown etiology	22 (7%)	1 (5%)	21 (7%)	ns
Mean donor age	40 (2 –70)	42 (19–69)	40 (2–70)	ns
Donor gender (% male) [n = 263]	121 (46%)	9 (45%)	112 (46%)	ns
Donor type (% deceased donor transplants) [n = 310]	152 (49%)	10 (45%)	142 (49%)	ns
Clinical characteristics at time of biopsy[n = 403]	All biopsies(n = 403)	Biopsies with TCMR (n = 35)	Biopsies other than TCMR All others (n = 368)	p-Value (TCMR vs. all others)
Median and range time from transplant to biopsy (mo)	17 (0.2–428)	4.9 (0.3–129)	20 (0.2–428)	0.001
Indication for biopsy
Primary nonfunction	10 (2%)	2 (6%)	8 (2%)	ns
Rapid deterioration of graft function	96 (24%)	8 (23%)	88 (26%)	ns
Slow deterioration of graft function	150 (37%)	11 (31%)	139 (41%)	ns
Stable impaired graft function	71 (18%)	7 (20%)	64 (19%)	ns
Investigate proteinuria	38 (9%)	4 (11%)	34 (10%)	ns
Follow-up from previous biopsy	14 (3%)	1 (3%)	13 (4%)	ns
Others	9 (2%)	0 (0%)	9 (3%)	ns
Indication unknown	15 (4%)	2 (6%)	13 (4%)	ns
Maintenance immunosuppressive regimens at biopsy
MMF, tacrolimus, steroid	176 (44%)	15 (43%)	161 (44%)	ns
MMF, cyclosporine, steroid	101 (25%)	7 (20%)	94 (26%)	ns
Others	126 (31%)	13 (37%)	113 (31%)	ns
GSE21374
Patient demographics	All patients	Failed grafts	Non-failed grafts	P
	n = 105	n = 30	n = 75
Time of follow-up after biopsy (d)	774	404	922	3 × 10–6
Time of biopsy after transplant (d)	1734	1853	1688	0.64
Diagnosis
ABMR	11	5	6	0.19
TCMR	14	3	11	0.53
Borderline rejection	11	2	9	0.73
Mixed ABMR and TCMR	3	2	1	0.2
Glomerulonephritis	22	9	13	0.15
BK virus	1	0	1	1
Other diagnoses	43	9	34	0.15
Recipient sex, M/F	65/40 (62%/38%)	20/10 (67%/33%)	45/30 (60%/40%)	0.82
Race
White	64 (61%)	18 (60%)	46 (61%)	0.99
Black	10 (10%)	4 (13%)	6 (8%)	0.7
Other	15 (14%)	4 (13%)	11 (15%)	0.98
Unknown	16 (15%)	4 (13%)	12 (16%)	0.98
Primary disease
Diabetic nephropathy	13 (12%)	4 (13%)	9 (12%)	0.98
Hypertension/large-vessel disease	6 (6%)	1 (3%)	5 (7%)	0.8
Glomerulonephritis/vasculitis	51 (49%)	20 (67%)	31 (41%)	0.06
Interstitial nephritis/pyelonephritis	8 (8%)	1 (3%)	7 (9%)	0.58
Polycystic kidney disease	14 (13%)	1 (3%)	13 (17%)	0.16
Others	7 (7%)	2 (7%)	5 (7%)	1
Unknown etiology	6 (6%)	1 (3%)	5 (7%)	0.8
Previous transplant	9 (9%)	0 (0%)	9 (12%)	0.14
Donor sex, M/F	41/64 (39%/61%)	9/21 (30%/70%)	32/43 (43%/57%)	0.49
Deceased donor transplants	57 (54%)	18 (60%)	39 (52%)	0.76
Indication for biopsy
Rapid deterioration of graft function	26 (25%)	14 (47%)	12 (16%)	0.004
Slow deterioration of graft function	39 (37%)	7 (23%)	32 (43%)	0.18
Stable impaired graft function	7 (7%)	1 (3%)	6 (8%)	0.69
Investigate proteinuria	15 (14%)	7 (23%)	8 (11%)	0.25
Follow-up from previous biopsy	6 (6%)	1 (3%)	5 (7%)	0.8
Others	6 (6%)	0 (0%)	6 (8%)	0.28
Indication unknown	6 (6%)	0 (0%)	6 (8%)	0.28
Estimated GFR (average ml/min ± SD)	47 ± 18	38 ± 20	50 ± 17	0.002
Proteinuria-positive	57 (54%)	25 (83%)	32 (43%)	<0.001
HLA antibody status
PRA-positive	64 (61%)	21 (70%)	43 (57%)	0.49
PRA class I–positive	44 (42%)	12 (40%)	32 (43%)	0.97
PRA class II–positive	48 (46%)	16 (53%)	32 (43%)	0.61
DSA-positive	48 (46%)	18 (60%)	30 (40%)	0.18
DSA class I–positive	18 (17%)	7 (23%)	11 (15%)	0.57
DSA class II–positive	38 (36%)	15 (50%)	25 (33%)	0.28
Maintenance immunosuppressive regimens at biopsy
MMF, tacrolimus, steroid	37 (35%)	11 (37%)	26 (35%)	0.98
MMF, tacrolimus	1 (1%)	1 (3%)	0 (0%)	0.28
MMF, cyclosporine, steroid	26 (25%)	7 (23%)	19 (25%)	0.98
MMF, steroids	3 (3%)	0 (0%)	3 (4%)	0.54
Azathioprine, cyclosporine, steroids	20 (19%)	5 (17%)	15 (20%)	0.93
Others	18 (17%)	6 (20%)	12 (16%)	0.89
GSE129166
Variable	Mean (median) ± standard deviation (min – max) or no. (%)
Transplant characteristics (N = 365 patients)
Recipient age at transplantation (years)	50·2 (52·2) ± 15·3 (2·7–78·5)
Recipient age at time of biopsy (years)	52·4 (54·1) ± 14·4 (19·0–79·6)
Recipient sex (male/female)	224/141 (61·4%/38·6%)
Repeat transplantation	64 (17·5%)
Recipient ethnicity (European/ Asian/ African/ Other)	318/3/6/35⁎ (87·8%/0·8%/1·7%/9·7%)
Donor age (years)	50·6 (52·0) ± 15·5 ⁎ (5·0–91·0)
Donor sex (male/female)	177/180⁎ (50·4%/49·6%)
Deceased/Living donor	278/83⁎ (77·0%/23·0%)
Heart-beating/ Non-heart-beating donor	250/28⁎ (89·9%/10·1%)
Cold ischemia time (hours)	12·1⁎ (12·6) ± 7·8 (0·27–35·8)
Biopsy characteristics (N = 387 biopsies)
Indication/protocol biopsy	134/253 (34·6%/65·4%)
Time after transplantation (days)	908 (359) ± 1733 (6–12,564)
Biopsy time after transplantation
< 1 year	207 (53·5%)
> 1 year	180 (46·5%)
MDRD eGFR, (ml/min/1·73 m2 )	43·0 (41·8) ± 17·5 (5·8–96·2)
Proteinuria (g/g creatinine)	0·4⁎ (0·1) ± 1·0 (0·0–8·0)
Immunosuppression at time of biopsy
Cyclosporine	40 (10·3%)
Tacrolimus	331 (85·5%)
Mycophenolate	320 (82·7%)
Azathioprine	9 (2·3%)
mTOR inhibitor	49 (12·7%)
Corticosteroids	352 (91·0%)
Histological diagnosis
No rejection	330 (85·3%)
T-cell mediated rejection
Borderline changes	15 (3·9%)
Grade 1 or 2	4 (1·0%)
Antibody-mediated rejection	41 (10·6%)
Mixed rejection	3 (0·8%)
Interstitial fibrosis/tubular atrophy
Grade 0	182 (47·0%)
Grade 1	93 (24·0%)
Grade 2	64 (16·5%)
Grade 3	48 (12·4%)
Polyomavirus-associated nephropathy	14 (3·6%)
De novo/recurrent glomerulonephritis	26 (6·7%)
GSE142667	NA
